# Supplementary material for: Endoscopic Thrombin Injection for Gastric Variceal Bleeding: A Systematic Review and Meta‐Analysis of Observational and Trial Data
Source: DEN Open. 2026 Apr 27;7:e70335. doi: 10.1002/deo2.70335 (PMC13121583; doi:10.1002/deo2.70335)
Supplement: Supplementary file 1 — TABLE S1: Date of meta‐analysis. [file DEO2-7-e70335-s001.xlsx]

## Sheet: Sheet1
Supplementary Table 1 Date of Meta analysis
Study	Patients	Initial Hemostasis X1	N1	P1	SE(P1)	5-Day Rebleeding X2	N2	P2	SE(P2)	Late Rebleeding X3	N3	P3	SE(P3)	Complete Obliteration X4	N4	P4	SE(P4)	6-Week GV-Related Mortality X5	N5	P5	SE(P5)
Williams(1994)	11	11	11	3.0910	1.4475	1	11	-2.3026	1.0488	2	11	-1.5041	0.7817	/	11			0	11	-3.0445	1.4475
Przemioslo(1999)	52	49	52	2.7918	0.5947	3	52	-2.7918	0.5947	6	52	-2.0369	0.4341	41	52	1.3157	0.3396	3	52	-2.7918	0.5948
Heneghan(2002)	10	7	10	0.8473	0.6900	3	10	-0.8473	0.6900	0	10	-2.9444	1.4510	/	/			2	10	-1.3863	0.7906
Yang(2002)	12	12	12	3.1781	1.4446	0	12	-3.1355	1.4446	3	12	-1.0986	0.6667	/	/			1	12	-2.3979	1.0445
Datta(2003)	15	14	15	2.6391	1.0351	1	15	-2.6405	1.2247	4	15	-1.0116	0.5839	/	/			1	15	-2.6405	1.0351
Ramesh(2008)	13	12	13	2.4849	1.0488	1	13	-2.4849	1.0408	0	13	-3.2189	1.4422	/	/			0	13	-3.2189	1.4422
Mcavoy(2012)	33	33	33	4.1909	1.4251	0	33	-4.1744	1.4251	4	33	-1.9810	0.5334	/	/			1	33	-3.4657	1.0155
Smith(2014)	30	18	20	2.1972	0.7454	5	20	-1.0986	0.5164	6	20	-0.8473	0.4880	/	/			4	30	-1.8718	0.5371
Frost(2018)EUS	8	2	3	0.6931	1.2247	1	3	−0.6931	1.2247	1	3	−0.6931	1.2247	6	8	1.0986	0.8165	1	8	-1.9459	1.0690
Jhajharia(2018)	20	20	20	3.6889	1.4322	0	20	-3.6636	1.4322	1	20	-2.9444	1.0247	3	20	-1.7341	0.6262	0	20	-3.6636	1.4322
Lo(2020)	33	32	33	3.4657	1.0078	2	33	-2.7401	0.7296	3	33	-2.3026	0.6055	2	33	-2.7401	0.7296	0	33	-4.1744	1.4251
Gillespie(2021)	155	105	112	2.7081	0.3904	18	112	-1.6529	0.2573	11	112	-2.2176	0.3175	/	/	/	/	22	112	-1.4088	0.2378
Jhajharia(2024)	25	25	25	3.8918	1.4286	0	25	-3.8918	1.4286	4	25	-1.6582	0.5455	7	24	-0.8881	0.4472	0	25	-3.8918	1.4286
The OR and 95% CI calculated by RevMan	/	12.63 [7.77, 20.51]	/	/	/	0.12 [0.07, 0.20]	/	/	/	0.16 [0.12, 0.23]	/	/	/	0.57 [0.12, 2.69]	/	/	/	0.10 [0.06, 0.17]	/	/	/
The actual overall incidence rate Pf and 95% CI after conversion	/	0.93[0.89, 0.95]	/	/	/	0.11 [0.07, 0.17]	/	/	/	0.14[0.11, 0.19]	/	/	/	0.36[0.11, 0.73]	/	/	/	0.09[0.06, 0.15]	/	/	/
