# Supplementary material for: Endoscopic Thrombin Injection for Gastric Variceal Bleeding: A Systematic Review and Meta‐Analysis of Observational and Trial Data
Source: DEN Open. 2026 Apr 27;7:e70335. doi: 10.1002/deo2.70335 (PMC13121583; doi:10.1002/deo2.70335)
Supplement: Supplementary file 2 — TABLE S2: Basic characteristics of the included studies. [file DEO2-7-e70335-s002.xlsx]

## Sheet: Sheet1
Table S2.Basic characteristics of the included studies
Study	Country	Study design	Patients	Thrombin type	Characteristic	Etiology	Child-Pugh score(A/B/C)	GOV type (GOV1/GOV2/IGV1/IGV2)	GV size (F1/F2/F3)	Thrombin concentration	Thrombin dose (range)	Number of sessions (range)	Initial Hemostasis (%)	5-Day Rebleeding(%)	Late Rebleeding(%)	Complete Obliteration(%)	Complication Assessment	Reported Complications(n)	6-Week GV-Related Mortality(%)	Follow-up duration (range)	MINOR score
Williams(1994)	United Kingdom	Retrospective	11	Bovine thrombinn	4 patients with active bleeding: ； 7 patients with recent bleeding	Cirrhosis(alcoholic 2, viral 5, others 4)	5/2/4	2/GOV2+IGV1 9/0	NA	1000IU/ml	Mean of 5500IU (2000-10000)	Mean of 2 sessions(1-3)	11/11(100%)	1/11(9.1%)	2/11(18.2%)	NA	State none	0	0	Median follow-up 39 weeks(26-56)	14
Przemioslo(1999)	United Kingdom	Retrospective	52	Bovine thrombinn	33 patients with active bleeding；19 patients with recent bleeding	Cirrhosis	14/14/24	31/GOV2+IGV1 21/0	NA	100IU/ml	Mean of 1070IU (400-2000)	Mean of 2 sessions(1-3)	49/52(94%)	3/52(5.8%)	6/52(11.5%)	41/52 (78.8%)	State none	0	3/52(5.8%)	6 weeks	15
Heneghan(2002)	United Kingdom	Retrospective	10	Beriplast	10 patients acute bleeding	Cirrhosis(alcoholic 6, viral l2, others 2)	1/4/5	4/6/0/0	NA	NA	Mean of 6ml (4-6)	NA	7/10(70%)	3/10(30%)	0	NA	Systematically reported	0	2/10(20%)	Median follow-up 34 weeks	16
Yang(2002)	United Kingdom	Retrospective	12	Human thrombinn	6 patients with active bleeding；6 patients with recent bleeding	Cirrhosis, PVT, liver tumor	4/3/2	1/10/0/0 1unknown	NA	200IU/ml	Mean of 1833IU (800-4000)	Mean of 1.9 sessions(1-4)	12/12(100%)	0	3/12(25%)	NA	State none	0	1/12(8.3%)	Mean of 76 weeks(30-141)	15
Datta(2003)	United Kingdom	Retrospective	15	Beriplast	8 patients with active bleeding；8 patients with recent bleeding	Cirrhosis(alcoholic 5, vira l4),PVT 3, others 3	6/3/3	2/11/2/0	NA	NA	Mean of 4.5ml (3-12)	1-4 sessions	14/15(93.3%)	1/15(6.7%)	4/15(26.7%)	NA	State none	0	1/15(6.7%)	1 month	15
Ramesh(2008)	United Kingdom	Retrospective	13	Bovine thrombinn	13 patients with acute bleeding	Cirrhosis(alcoholic 7, HCV 2), liver tumor 2, PVT 1, Budd–Chiari syndrome 1	7/4/2	2/10/1/0	1/10/2	1000IU/ml	Mean of 10800IU (5000-42000)	Mean of 2.1 sessions(1-4)	12/13(92.3%)	1/13(7.7%)	0	NA	State none	0	0	Median follow-up 107 weeks(34-184)	16
Mcavoy(2012)	United Kingdom	Retrospective	33	Human thrombinn	33 patients with acute bleeding	alcoholic cirrhosis 15, others 15	5/16/10	0/27/4/2	NA	250IU/ml	Mean of 3800IU	Mean of 3.6 sessions	33/33(100%)	0	4/33(12.1%)	NA	State none	0	1/33(3.0%)	Median follow-up 94 weeks	16
Smith(2014)	United Kingdom	Retrospective	30	Human thrombinn	15 patients with active bleeding；5 patients with recent bleeding；2 patients with primary prophylaxis and 8 patients with secondary prophylaxis	Cirrhosis(alcoholic13, viral 2, others 8), portal hypertension 7	11/11/8	1/4/22/3	NA	200IU/ml	Mean of 2000IU (400-8500)	Mean of 2.4 sessions(1-9)	18/20(90.0%)	5/30(16.7%)	6/30(20.0%)	NA	Systematically reported	0	4/30(13.3%)	Median follow-up 94 weeks(13-184)	16
Frost(2018)	United Kingdom and Ireland	Retrospective	8	Human thrombinn	3 patients with acute bleeding；5 patients with secondary prophylaxis	alcoholic cirrhosis 4, NAFLD 3, others 1	4/3/1	0/4/4/0	NA	200或500IU/ml	Mean of 4294IU	NA	2/3(66.7%)	1/8(12.5%)	1/8(12.5%)	6/8(75%)	Systematically reported	0	1/8(12.5%)	51 weeks	16
Jhajharia(2018)	India	Retrospective	20	Human thrombinn	active bleeding or recent bleeding	Cirrhosis 8, PVT/PST 6, others 6	1/3/4	3/11/6/0	0/9/11	100IU/ml	Mean of 700IU (500-2000)	Mean of 1.3 sessions(1-3)	20/20(100%)	0	1/20(5.0%)	3/20 (15%)	State none	0	0	Mean of 72 weeks(13-120)	16
Lo(2020)	Chinese Taiwan	RCT	33	Human thrombinn	10 patients with active bleeding；23 patients with recent bleeding	Cirrhosis(alcoholic 17, HBV 4, HCV 9, others 3)	18/11/4	15/12/6/0	9/15/3	500IU/ml	Mean of 2550IU (2500-5000)	NA	32/33(97.0%)	2/33(6.1%)	3/33(9.1%)	2/33 (6.1%)	Systematically reported	4/33 (12.1%)	0	6 weeks	Not applicable
Gillespie(2021)	United Kingdom	Retrospective	155	Human thrombinn	112 patients with acute GV bleeding; 43 patients with bleeding in other position	Cirrhosis(alcoholic 96, NAFLD 19, HCV 7, others 10), PVT/SVT 15, others 2	15/65/50	40/51/11/10	NA	250IU/ml	Mean of 2375IU (500-6500)	Mean of 1.9 sessions(1-9)	105/112(93.8%)	18/112 (17.1%)	11/112 (9.8%)	NA	Systematically reported	0	22/112(19.6%)	Median follow-up 206 weeks(4-411)	16
Jhajharia(2024)	India	RCT	25	Human thrombinn	10 patients with active bleeding；15 patients with recent bleeding	Cirrhosis 22, others 3	NA	4/19/2/0	0/11/14	500IU/ml	Mean of 1000IU (500-2000)	Mean of 1.8 sessions	25/25(100%)	0	4/25(16%)	7/24 (29.2%)	Systematically reported	5/25 (20%)	0	13 weeks	Not applicable
RCT: randomized controlled trial；GV: gastric varices；EV: esophageal varices；EBL: Endoscopic band ligation；PVT: Portal vein thrombosis；NAFLD: Non-alcoholic fatty liver disease；HCV: Hepatitis C virus；HBV: Hepatitis B virus；SVT: Splenic vein thrombosis.
