# Supplementary material for: Endoscopic Thrombin Injection for Gastric Variceal Bleeding: A Systematic Review and Meta‐Analysis of Observational and Trial Data
Source: DEN Open. 2026 Apr 27;7:e70335. doi: 10.1002/deo2.70335 (PMC13121583; doi:10.1002/deo2.70335)
Supplement: Supplementary file 3 — TABLE S3: Summary of concomitant therapies in included studies. [file DEO2-7-e70335-s003.xlsx]

## Sheet: Sheet1
Supplementary Table 3: Summary of Concomitant Therapies in Included Studies
Study (Year)	Vasoactive Agents	Antibiotics	Blood Transfusion	Nonselective Beta‑Blockers (NSBBs)	Other Medications
Datta(2003)	Not specified	Not specified	Not specified	Not specified	Not specified
Frost(2018)	Not specified	Not specified	Not specified	4/5 elective prevention patients were on NSBBs	Not specified
Gillespie(2021)	Terlipressin used in some (not quantified)	Broad‑spectrum IV antibiotics (not detailed)	Transfusion data incomplete/not fully reported	Carvedilol used post‑hemostasis in some	PPI for ulcer patients
Heneghan(2002)	Terlipressin (2 mg q6h) in failure cases	Not specified	Packed red cells transfused (median 2.5 units before endoscopy)	Propranolol for secondary prophylaxis after discharge	Not specified
Jhajharia(2018)	Terlipressin (1 mg qid for 2–5 days)	Broad‑spectrum IV antibiotics	Average 4 units (range 1–9)	Not specified	Not specified
Jhajharia(2024)	Vasopressors used (not detailed)	Standard antibiotics (not detailed)	Not specified	NSBBs for rebleeding prophylaxis in both groups	PPI for 8 weeks if gastric ulcers present
Lo(2020)	Terlipressin (2 mg bolus, then 1 mg q6h for 3 days)	Cefazolin for 5 days in all	Transfusion to maintain Hb ≥8 g/dL; volume recorded	Carvedilol (6.25 mg bid) started after 5‑day hemostasis	PPI for 8 weeks if ulcers present; antiviral therapy for HBV/HCV
Mcavoy(2012)	Vasopressors in 15% (did not affect outcome)	IV antibiotics for 5 days per unit protocol	Not specified	Only 3 patients on beta‑blockers pre‑admission	Not specified
Przemioslo(1999)	Octreotide (50 µg/hr continuous IV)	Not explicitly stated (likely given per standard care)	Yes (to maintain Hb >10 g/dL)	Propranolol (40–80 mg twice daily) after acute episode	Fresh frozen plasma (10 ml/kg), Vitamin K (10 mg IV), Platelets if <100,000/mm³, N‑acetylcysteine (150 µg/kg/16 hr), Sucralfate (4 g/day)
Ramesh(2008)	Terlipressin	Yes (broad‑spectrum)	Yes (as needed)	Not specified (possibly used per local practice)	Correction of coagulation profile, Lactulose for hepatic encephalopathy
Smith(2014)	Terlipressin (2 mg bolus then 2 mg QDS for 2–5 days)	Yes (broad‑spectrum IV)	Yes (to maintain Hb ≤10 g/dL)	Carvedilol (6.25–12.5 mg daily) started after day 5 if stable	Balloon tamponade if needed, Repeat thrombin or salvage TIPSS if failure
Williams(1994)	Not specified	Not specified	Not specified	Not specified	Not specified
Yang(2002)	Not specified	Not specified	Yes (mean 5 units, range 2–22)	Not specified	Not specified
